# Supplementary material for: Mutations in the microRNA172 binding site of SUPERNUMERARY BRACT (SNB) suppress internode elongation in rice
Source: Rice (N Y). 2019 Aug 9;12:62. doi: 10.1186/s12284-019-0324-8 (PMC6689044; doi:10.1186/s12284-019-0324-8)
Supplement: Supplementary file 2 — Table S2. Differentially expressed genes (at least two fold change in expression, p-value< 0.05) in culm (XLSX 55 kb) [file 12284_2019_324_MOESM2_ESM.xlsx]

## Sheet: Sheet1
Table S2. Differentially expressed genes (at least two fold change in expression, p-value<0.05) in culm
No.	Gene_ID	Description	Fold change	p value
1	Os09g0537700	Ribonuclease T2 family protein.	18.6175	0.0118532
2	Os07g0418700	Hypothetical protein.	8.38391	0.0216772
3	Os02g0145200	Conserved hypothetical protein.	7.87384	1.79022e-05
4	Os12g0210601	Hypothetical conserved gene.	7.61647	0.0276668
5	Os07g0418600	Hypothetical protein.	6.64802	0.0225648
6	Os05g0554601	Conserved hypothetical protein.	6.16658	0.00446509
7	Os05g0103800	Conserved hypothetical protein.	6.13352	0.0416178
8	Os03g0103100	Similar to Physical impedance induced protein.	5.9232	0.0333255
9	Os01g0757200	Similar to GA 2-oxidase 4.	5.10073	0.00529801
10	Os01g0757301	Non-protein coding transcript.	4.85716	0.00534035
11	Os03g0658800	Cytochrome P450 family protein.	4.76108	0.00238174
12	Os05g0247100	Similar to Chitinase (EC 3.2.1.14) III C00481-rice (EC 3.2.1.14).	4.64121	0.0262812
13	Os12g0630200	Thaumatin, pathogenesis-related family protein.	4.63134	0.0261649
14	Os03g0856700	Gibberellin 20 oxidase 1 (EC 1.14.11.-) (Gibberellin C-20 oxidase 1) (GA 20-oxidase 1) (Os20ox).	4.38465	0.00947623
15	Os06g0697600	ATPase, AAA-type, core domain containing protein.	4.32515	0.000718047
16	Os03g0259100	Similar to Basic blue protein (Cusacyanin) (Plantacyanin) (CBP).	4.07644	0.018813
17	Os11g0434000	HAD-superfamily phosphatase, subfamily IIIC domain containing protein.	3.96723	0.0272653
18	Os03g0794300	Acyl-CoA N-acyltransferase domain containing protein.	3.70276	0.000386648
19	Os06g0726400	Branching enzyme-I precursor (Starch-branching enzyme I) (1,4-alpha- glucan branching enzyme I).	3.66712	0.0308817
20	Os11g0450400	Similar to Sulfotransferase domain containing protein, expressed.	3.66143	0.00170537
21	Os04g0645100	Tetratricopeptide repeat (TPR) domain containing protein, Grain size and starch quality	3.62546	0.0281498
22	Os06g0278000	Glucoamylase, putatuve domain containing protein.	3.60201	0.00668617
23	Os06g0168700	Similar to Prolin rich protein.	3.57467	0.0216645
24	Os01g0871500	TGF-beta receptor, type I/II extracellular region family protein.	3.50724	0.0279749
25	Os06g0726501	Non-protein coding transcript.	3.50497	0.0117263
26	Os03g0338000	Similar to alanine--glyoxylate aminotransferase 2.	3.4028	0.00243746
27	Os03g0338100	Hypothetical protein.	3.39067	0.00449708
28	Os07g0523600	Similar to Glucose-6-phosphate/phosphate-translocator precursor.	3.37256	5.23784e-05
29	Os07g0523400	Glucose-6-phosphate/phosphate-translocator precursor.	3.36765	0.000471909
30	Os07g0523965	Similar to Glucose-6-phosphate/phosphate-translocator precursor.	3.36309	7.81062e-05
31	Os04g0400000	Similar to OSIGBa0113L04.2 protein.	3.35205	0.0133854
32	Os01g0948200	Similar to GRAS family transcription factor containing protein.	3.30033	0.00473881
33	Os07g0636800	Plant disease resistance response protein family protein.	3.23894	0.0043884
34	Os06g0278150	Non-protein coding transcript.	3.23264	0.0332164
35	Os05g0162000	Similar to Peroxidase (Fragment).	3.22135	0.00646545
36	Os10g0576600	Tetratricopeptide-like helical domain containing protein.	3.2139	0.000520266
37	Os10g0576600	Hypothetical conserved gene.	3.16495	0.00260295
38	Os07g0115500	Hypothetical protein.	3.14176	0.000855794
39	Os06g0726400	Similar to 1,4-alpha-glucan-branching enzyme, chloroplastic/amyloplastic.	3.13994	0.00209348
40	Os01g0266800	Cystinosin/ERS1p repeat containing protein.	3.10808	0.00640056
41	Os06g0567950	Hypothetical protein.	3.09882	0.000104553
42	Os05g0223300	Similar to RNA-binding protein.	3.09569	0.0106526
43	Os09g0298266	Hypothetical gene.	3.09346	0.000525814
44	Os12g0548501	Similar to CI2C.	3.07336	0.0380036
45	Os03g0132900	Similar to Chitinase 11.	3.05855	0.0101207
46	Os03g0388900	Peptidase C14, caspase catalytic domain containing protein.	3.05177	0.0225528
47	Os07g0142900	Aldo/keto reductase family protein.	3.05049	0.0477313
48	Os07g0412100	Similar to Granule-bound starch synthase Ib, chloroplast precursor (EC 2.4.1.21) (Fragment).	3.02862	0.00141999
49	Os11g0489250	Similar to Cytochrome P450 family protein, expressed.	2.96287	0.0391826
50	Os10g0381601	Conserved hypothetical protein.	2.9608	0.0041383
51	Os07g0664200	Short-chain dehydrogenase/reductase SDR domain containing protein.	2.94737	0.0326751
52	Os04g0409200	Similar to H0321H01.10 protein.	2.86401	0.0335383
53	Os11g0170900	Similar to BURP domain-containing protein 17.	2.8409	0.0381182
54	Os09g0298200	Similar to Brittle 2.	2.83128	0.00435228
55	Os03g0280400	Similar to plant-specific domain TIGR01589 family protein.	2.81196	0.0112099
56	Os02g0802575	Hypothetical protein.	2.78474	0.00294367
57	Os03g0689350	Hypothetical protein.	2.77421	0.0105487
58	Os07g0235800	Similar to Sister of indeterminate spikelet 1 (Fragment).	2.73936	0.00148636
59	Os07g0152500	Similar to H0315A08.1 protein.	2.7197	0.00183362
60	Os05g0595300	Similar to CCT motif family protein.	2.71836	0.00827275
61	Os09g0418000	Similar to CBL-interacting protein kinase 16.	2.70231	0.00193063
62	Os01g0851700	Similar to Cytosolic starch phosphorylase (Fragment).	2.67144	0.0114229
63	Os02g0208150	Hypothetical protein.	2.66278	0.00252695
64	Os01g0868000	Similar to F-box domain containing protein, expressed.	2.64925	0.0203116
65	Os10g0458300	Domain of unknown function DUF1618 domain containing protein.	2.63891	0.000325938
66	Os01g0960900	Oligopeptide transporter domain containing protein.	2.6361	0.000217951
67	Os03g0810100	Similar to TRNA isopentenyl transferase-like protein (Adenylate isopentenyltransferase) (EC 2.5.1.27).	2.61666	0.00971681
68	Os02g0152400	Similar to Ribulose bisphosphate carboxylase (EC 4.1.1.39) (Fragment).	2.59741	0.00164044
69	Os10g0189100	Similar to predicted protein.	2.59212	0.00514734
70	Os06g0125200	Protein of unknown function DUF581 family protein.	2.58943	0.0142465
71	Os07g0181500	Protein of unknown function DUF506, plant family protein.	2.57236	0.0386025
72	Os11g0670900	Conserved hypothetical protein.	2.57094	0.0105472
73	Os03g0332201	Hypothetical gene.	2.56955	0.0487535
74	Os01g0855200	Tetratricopeptide-like helical domain containing protein.	2.54668	0.000471542
75	Os11g0246250	Non-protein coding transcript.	2.54037	0.0159151
76	Os06g0675700	Similar to High pI alpha-glucosidase.	2.52396	0.0109726
77	Os03g0689300	Plasma membrane H+ ATPase (EC 3.6.3.6) (H-ATPase).	2.51542	0.00185348
78	Os03g0448500	Similar to Calcineurin B-like protein 7.	2.51133	0.0437101
79	Os07g0518500	Cytochrome P450 family protein.	2.49388	0.0438284
80	Os03g0758100	Similar to Phosphorylase (Fragment).	2.49286	0.00362494
81	Os05g0566800	Cold acclimation protein COR413-TM1.	2.491	0.00459873
82	Os01g0956500	Conserved hypothetical protein.	2.48452	0.00320833
83	Os05g0513900	Similar to Proline iminopeptidase (EC 3.4.11.5) (PIP) (Prolyl aminopeptidase) (PAP).	2.48045	0.0221007
84	Os03g0758250	Hypothetical gene.	2.46168	0.00122208
85	Os09g0272900	Disease resistance protein domain containing protein.	2.45229	0.0167175
86	Os03g0149300	Protein of unknown function DUF6, transmembrane domain containing protein.	2.44969	0.0157638
87	Os02g0208100	Similar to plastidic ATP/ADP-transporter.	2.44686	0.0210992
88	Os01g0138900	Mandelate racemase/muconate lactonizing enzyme family protein.	2.4277	0.00840649
89	Os05g0595300	Similar to CONSTANS-like protein.	2.42576	0.00577372
90	Os04g0380200	Conserved hypothetical protein.	2.41053	0.0246435
91	Os11g0132400	Uncharacterised protein family UPF0414 domain containing protein.	2.4093	0.0058931
92	Os02g0744700	Similar to Starch synthase isoform zSTSII-2 (EC 2.4.1.21).	2.40287	0.00989549
93	Os01g0169800	Pyridoxal phosphate-dependent transferase, major region, subdomain 2 domain containing protein.	2.38781	0.015281
94	Os05g0580000	Similar to ADP-glucose pyrophosphorylase (EC 2.7.7.27) (Fragment).	2.38732	0.00376161
95	Os01g0902750	Hypothetical protein.	2.37707	0.028343
96	Os02g0637000	Similar to OSIGBa0135K14.7 protein.	2.37593	0.00499739
97	Os04g0624600	Similar to Starch synthase DULL1 (Fragment).	2.37493	0.0240616
98	Os04g0369100	Similar to H0607F01.9 protein.	2.36821	0.00698553
99	Os12g0285100	Conserved hypothetical protein.	2.3648	0.0320835
100	Os01g0823700	Protein of unknown function DUF641, plant domain containing protein.	2.36406	0.0232674
101	Os07g0143200	Similar to Helix-loop-helix DNA-binding domain containing protein, expressed.	2.35767	0.0156945
102	Os07g0638100	Six-bladed beta-propeller, TolB-like domain containing protein.	2.34061	0.0155963
103	Os01g0803300	Protein of unknown function DUF6, transmembrane domain containing protein.	2.33609	0.020566
104	Os04g0419100	Conserved hypothetical protein.	2.335	0.0231838
105	Os03g0197825	Hypothetical protein.	2.32927	0.0180754
106	Os05g0111200	Similar to Amino acid selective channel protein.	2.32768	0.00140137
107	Os03g0729100	Protein of unknown function DUF3054 domain containing protein.	2.32554	0.00138443
108	Os07g0643800	Similar to Dirigent protein.	2.32268	0.0434851
109	Os03g0400200	Plant disease resistance response protein domain containing protein.	2.31915	0.00780195
110	Os03g0146400	Similar to Lethal leaf-spot 1 (Fragment).	2.31876	0.0350967
111	Os05g0472400	Similar to Zinc transporter 9.	2.31749	0.0238068
112	Os08g0124533	Hypothetical protein.	2.3119	0.0013785
113	Os06g0606700	Tetratricopeptide-like helical domain containing protein.	2.31055	0.00365221
114	Os05g0447800	Similar to H0212B02.6 protein.	2.30164	0.00141024
115	Os01g0179600	UDP-glucuronosyl/UDP-glucosyltransferase family protein.	2.29837	0.000640282
116	Os07g0627000	Similar to Disproportionating enzyme.	2.29666	0.00190428
117	Os04g0247700	Similar to H0315A08.1 protein.	2.28539	8.72563e-06
118	Os07g0425000	Biopterin transport-related protein BT1 family protein.	2.28436	0.000577559
119	Os07g0103600	Armadillo-like helical domain containing protein.	2.28364	0.0192842
120	Os02g0201300	Conserved hypothetical protein.	2.27796	0.00887085
121	Os08g0238200	Dienelactone hydrolase domain containing protein.	2.27262	0.0397534
122	Os05g0374200	Similar to Cytokinin dehydrogenase 2.	2.26829	0.0117706
123	Os01g0913300	TGF-beta receptor, type I/II extracellular region family protein.	2.26532	0.00407904
124	Os01g0299100	Conserved hypothetical protein.	2.25829	0.0163782
125	Os01g0507000	Non-protein coding transcript.	2.25543	0.0475975
126	Os12g0603700	Similar to CBL-interacting protein kinase 4.	2.2549	0.0234906
127	Os09g0424401	Hypothetical gene.	2.24853	0.00371475
128	Os06g0160700	Similar to Starch synthase I, chloroplast precursor (EC 2.4.1.21) (Soluble starch synthase 1) (SSS 1).	2.24413	0.00852022
129	Os08g0485800	Barwin-related endoglucanase domain containing protein.	2.24313	0.0418807
130	Os10g0372800	Conserved hypothetical protein.	2.23858	0.0064054
131	Os03g0332100	Similar to Cytochrome P450 CYP714B3.	2.21731	0.00618247
132	Os10g0532600	Protein of unknown function DUF623, plant domain containing protein.	2.21242	0.0155018
133	Os04g0462500	Similar to 14-3-3-like protein GF14-6.	2.2093	0.0374343
134	Os06g0475400	Glycosyltransferase AER61, uncharacterized domain containing protein.	2.20603	0.0105934
135	Os02g0744800	Hypothetical protein.	2.20378	0.00140402
136	Os04g0136700	Cystathionine beta-synthase, core domain containing protein.	2.20223	0.014395
137	Os06g0567900	Similar to Ascorbate oxidase (Fragment).	2.20069	0.0131431
138	Os02g0686800	Protein of unknown function DUF581 family protein.	2.19315	0.00975622
139	Os02g0696200	Hypothetical protein.	2.19314	0.00920651
140	Os09g0403300	Similar to cytochrome P450.	2.18478	0.0161282
141	Os03g0823400	Similar to Bowman-Birk type trypsin inhibitor (WTI).	2.1828	0.0194939
142	Os03g0791050	Hypothetical gene.	2.18246	0.0458241
143	Os03g0200200	Conserved hypothetical protein.	2.18233	0.0119592
144	Os08g0203600	Hypothetical conserved gene.	2.17953	0.0144395
145	Os06g0561800	ABC transporter, transmembrane domain domain containing protein.	2.17783	0.00185983
146	Os08g0290700	Winged helix repressor DNA-binding domain containing protein.	2.17376	0.027781
147	Os01g0192101	Hypothetical protein.	2.16659	0.0133997
148	Os04g0666800	Similar to H1005F08.21 protein.	2.15992	0.0250475
149	Os01g0954500	Protein of unknown function DUF702 family protein.	2.15744	0.0316657
150	Os07g0281500	Non-protein coding transcript.	2.1573	0.000440296
151	Os06g0304600	Similar to Aspartic proteinase nepenthesin-2.	2.15716	0.00673343
152	Os01g0908600	Amino acid transporter, transmembrane domain containing protein.	2.15537	0.0125614
153	Os06g0561050	Hypothetical gene.	2.15299	0.0374681
154	Os10g0458700	Hypothetical conserved gene.	2.15033	0.00673165
155	Os03g0192500	Sporulation stage II, protein E C-terminal domain containing protein.	2.15024	0.00237703
156	Os02g0484975	Conserved hypothetical protein.	2.14907	0.0259714
157	Os02g0254600	Conserved hypothetical protein.	2.14663	0.000312682
158	Os11g0655900	Thioredoxin fold domain containing protein.	2.13863	0.03235
159	Os08g0556500	Similar to predicted protein.	2.13843	0.0157533
160	Os03g0758300	Similar to Cyclic nucleotide-gated ion channel 2 (AtCNGC2) (Cyclic nucleotide-and calmodulin-regulated ion channel 2) (DEFENSE NO DEATH 1).	2.13751	0.000452361
161	Os02g0281000	RmlC-like jelly roll fold domain containing protein.	2.13742	0.020792
162	Os08g0499300	WRKY transcription factor 30.	2.13094	0.0218509
163	Os02g0617800	Hypothetical gene.	2.1289	0.00773064
164	Os04g0646000	Similar to H0811D08.6 protein.	2.12819	0.00844338
165	Os05g0427900	Similar to DnaJ-like protein.	2.12031	0.0115509
166	Os01g0644000	Twin-arginine translocation pathway signal domain containing protein.	2.11958	0.0240821
167	Os02g0518550	Non-protein coding transcript.	2.11738	0.0138314
168	Os12g0622850	Hypothetical gene.	2.11579	0.0437785
169	Os01g0159800	Similar to DNA binding protein.	2.11529	0.01586
170	Os02g0195533	Hypothetical protein.	2.11425	0.00858954
171	Os04g0387300	Similar to OSIGBa0075F02.1 protein.	2.11057	0.030227
172	Os11g0623700	Conserved hypothetical protein.	2.10588	0.00491015
173	Os01g0730300	HAD-superfamily hydrolase subfamily IIB protein.	2.1038	0.022457
174	Os01g0775500	Mannose-binding lectin domain containing protein.	2.10226	0.0191189
175	Os02g0535000	Similar to chaperone protein dnaJ-related.	2.10196	0.00337964
176	Os02g0281101	Hypothetical gene.	2.09082	0.00208039
177	Os06g0561000	Similar to Myo-inositol oxygenase.	2.08776	0.0250097
178	Os01g0508000	Similar to Beta-glucosidase.	2.08588	0.0067856
179	Os01g0952500	A-type response regulator, Cytokinin signaling	2.0823	0.00131375
180	Os03g0751200	Hypothetical protein.	2.07795	0.0192324
181	Os12g0231000	TGF-beta receptor, type I/II extracellular region family protein.	2.07624	0.00207936
182	Os12g0538700	Similar to AT.I.24-1 protein (Fragment).	2.07608	0.0142128
183	Os11g0673900	Similar to NB-ARC domain containing protein.	2.07385	0.0113267
184	Os12g0581700	Conserved hypothetical protein.	2.07037	0.0344643
185	Os11g0559366	Non-protein coding transcript.	2.06939	0.00367966
186	Os01g0740500	Similar to glutamate carboxypeptidase 2.	2.06501	0.00969944
187	Os02g0445300	Similar to Non-specific lipid-transfer protein.	2.05922	0.00992115
188	Os11g0232400	Conserved hypothetical protein.	2.05789	0.00623472
189	Os09g0272000	Heavy metal transport/detoxification protein domain containing protein.	2.0567	0.00337231
190	Os03g0431200	Similar to N-acetyl-glutamate synthase.	2.0565	0.00883078
191	Os09g0469400	Similar to isoamylase-type starch debranching enzyme ISO3.	2.05502	0.022494
192	Os07g0691200	Similar to predicted protein.	2.03827	0.0298601
193	Os10g0539600	Similar to Calcium-dependent protein kinase 3.	2.03653	0.0212467
194	Os10g0506900	Conserved hypothetical protein.	2.03542	0.00807639
195	Os10g0422600	Protein of unknown function DUF581 family protein.	2.03463	0.025442
196	Os01g0190300	Similar to Auxin-responsive protein IAA26 (Indoleacetic acid-induced protein 26) (Phytochrome-associated protein 1).	2.02927	0.00348272
197	Os04g0304200	Similar to Nonphototropic hypocotyl protein 1 (EC 2.7.1.37) (Phototropin).	2.02669	0.0388703
198	Os08g0187800	Similar to Glucose-6-phosphate/phosphate-translocator precursor.	2.02572	0.00101983
199	Os01g0857600	Similar to H0811D08.6 protein.	2.02551	0.00295579
200	Os04g0304250	Hypothetical protein.	2.02491	0.0139759
201	Os04g0634900	Similar to H0315F07.9 protein.	2.02396	0.0339065
202	Os02g0237100	Similar to Spermine synthase.	2.02289	0.0184105
203	Os03g0663400	Similar to Thaumatin-like protein.	2.02191	0.0291465
204	Os01g0223200	Lipase, GDSL domain containing protein.	2.02125	0.00250901
205	Os11g0470500	Similar to Protein kinase domain containing protein, expressed.	2.02122	0.0323575
206	Os08g0161500	Alpha/beta hydrolase fold-1 domain containing protein.	2.02023	0.00391443
207	Os06g0470350	Hypothetical gene.	2.01979	0.0152502
208	Os01g0878300	Protein kinase, core domain containing protein.	2.01608	0.0261154
209	Os10g0568200	Chaperonin Cpn60/TCP-1 family protein.	2.01387	0.00559255
210	Os01g0540800	Conserved hypothetical protein.	2.01132	0.0146553
211	Os01g0311600	Sulfotransferase family protein.	2.01039	0.0158327
212	Os08g0158400	Similar to Berberine bridge enzyme-like protein.	2.00698	0.0479221
213	Os07g0550500	Hypothetical conserved gene.	2.00505	0.0198302
214	Os02g0528300	Hypothetical gene.	2.00483	0.0111332
215	Os05g0374000	Hypothetical protein.	2.00414	0.00155707
216	Os10g0478000	Protein of unknown function DUF640 domain containing protein.	2.00312	0.0106081
217	Os01g0881800	Conserved hypothetical protein.	2.00012	0.0171242
218	Os06g0659100	Similar to Squamosa-promoter binding protein 1.	-2.00145	0.0195769
219	Os03g0818200	NAD(P)-binding domain containing protein.	-2.00231	0.00338465
220	Os03g0606100	Similar to predicted protein.	-2.00317	0.0366193
221	Os06g0207200	Conserved hypothetical protein.	-2.00491	0.0115768
222	Os03g0245700	Thiolase-like, subgroup domain containing protein.	-2.00529	0.0197214
223	Os03g0247900	F5O11.14 (ACR8).	-2.00609	0.027483
224	Os01g0132200	Conserved hypothetical protein.	-2.0074	0.0218264
225	Os01g0806200	Cyclin-like F-box domain containing protein.	-2.00807	0.0134912
226	Os02g0607700	Short-chain dehydrogenase/reductase SDR domain containing protein.	-2.00925	0.00796137
227	Os04g0115600	Non-protein coding transcript.	-2.01179	0.00270281
228	Os06g0705500	Ataxin-2, C-terminal domain containing protein.	-2.01205	0.0327322
229	Os05g0564400	Similar to GTP-binding protein.	-2.01381	0.0282974
230	Os07g0105200	Conserved hypothetical protein.	-2.0158	0.0159163
231	Os01g0744200	Conserved hypothetical protein.	-2.01709	0.0334959
232	Os12g0634400	Conserved hypothetical protein.	-2.01766	0.0156765
233	Os04g0690500	Similar to CAA30371.1 protein (Fragment).	-2.02066	0.00846374
234	Os06g0553200	Similar to Meiosis 5.	-2.02156	0.00376772
235	Os02g0529700	Similar to Acidic ribosomal protein P2a-4 (Fragment).	-2.02166	0.0259833
236	Os05g0543100	Similar to Clathrin coat assembly protein AP47 (Clathrin coat associated protein AP47) (Golgi adaptor AP-1 47 kDa protein) (HA1 47 kDa subunit) (Clathrin assembly protein assembly protein complex 1 medium chain) (Uncoordinated protein 101).	-2.02171	0.042361
237	Os03g0216500	Conserved hypothetical protein.	-2.02249	0.0232647
238	Os02g0824500	Similar to Remorin.	-2.02478	0.000394852
239	Os06g0317200	Similar to glycine-rich cell wall structural protein.	-2.02478	0.00720586
240	Os07g0142200	Conserved hypothetical protein.	-2.02492	0.0101858
241	Os01g0928000	Similar to Transcription factor ICE1 (Inducer of CBF expression 1) (Basic helix- loop-helix protein 116) (bHLH116) (AtbHLH116).	-2.02736	0.0258052
242	Os08g0452900	Similar to Chaperone protein dnaJ.	-2.02939	0.0374761
243	Os12g0624100	Similar to Small heat shock-like protein.	-2.02965	0.0166001
244	Os07g0661450	Similar to predicted protein.	-2.02977	0.0265964
245	Os02g0693700	Hypothetical conserved gene.	-2.02992	0.0271934
246	Os08g0269600	EGF-like region domain containing protein.	-2.02993	0.0217073
247	Os03g0780200	Conserved hypothetical protein.	-2.03657	0.00105114
248	Os06g0108900	Homeodomain-related domain containing protein.	-2.03758	0.0382772
249	Os04g0521900	Similar to Vegetative cell wall protein gp1.	-2.03782	0.0341725
250	Os08g0108300	Pistil-specific extensin-like protein family protein.	-2.04112	0.0143962
251	Os12g0108000	Similar to Laccase (Diphenol oxidase).	-2.04553	0.0205214
252	Os11g0112400	Peroxidase (EC 1.11.1.7).	-2.04671	0.0281374
253	Os02g0158200	Hypothetical protein.	-2.04791	0.0452929
254	Os09g0445700	ATPase, AAA+ type, core domain containing protein.	-2.04922	0.00542612
255	Os06g0349800	Conserved hypothetical protein.	-2.04947	0.0255331
256	Os12g0599800	Pectinesterase inhibitor domain containing protein.	-2.05326	0.00426488
257	Os08g0535200	Similar to MtN3-like protein.	-2.05382	0.0129027
258	Os06g0121500	Peptidase A1 domain containing protein.	-2.05591	0.0313057
259	Os01g0748000	Similar to Dynamin family protein.	-2.05705	0.017971
260	Os06g0115700	Conserved hypothetical protein.	-2.05899	0.0130204
261	Os07g0148200	Similar to Flavonol 3-O-glucosyltransferase (EC 2.4.1.91) (UDP-glucose flavonoid 3-O-glucosyltransferase) (Bronze-1) (Bz-McC allele).	-2.06277	0.0451389
262	Os03g0136200	24-methylenesterol C-methyltransferase 2 (EC 2.1.1.143) (24-sterol C- methyltransferase 2) (Sterol-C-methyltransferase 2).	-2.06328	0.0441996
263	Os01g0859200	Alpha/beta hydrolase fold-1 domain containing protein.	-2.06508	0.0430162
264	Os05g0501001	Hypothetical gene.	-2.06749	0.019667
265	Os03g0762400	Similar to Peroxidase2 precursor (EC 1.11.1.7).	-2.07099	0.0197989
266	Os12g0420300	Similar to tyrosine specific protein phosphatase family protein.	-2.07257	0.0341671
267	Os12g0236400	Adenylate kinase A (EC 2.7.4.3) (ATP-AMP transphosphorylase).	-2.07335	0.0137808
268	Os11g0528400	Similar to aminopeptidase.	-2.07956	0.00454559
269	Os09g0530250	Non-protein coding transcript.	-2.08037	0.00590078
270	Os10g0463200	Esterase, SGNH hydrolase-type domain containing protein.	-2.08245	0.0307154
271	Os06g0226950	Fatty acid hydroxylase domain containing protein.	-2.08279	0.0299816
272	Os09g0556300	Non-protein coding transcript.	-2.08302	0.00788494
273	Os02g0266000	Similar to N-(5'-phosphoribosyl)anthranilate isomerase.	-2.08306	0.00424785
274	Os11g0592600	Targeting for Xklp2 family protein.	-2.08315	0.017992
275	Os01g0232200	WD40 repeat domain containing protein.	-2.08321	0.0133627
276	Os06g0159725	Similar to histone H3.	-2.08372	0.0136399
277	Os02g0308800	Conserved hypothetical protein.	-2.08682	0.0362949
278	Os02g0811650	Similar to predicted protein.	-2.08787	0.0196257
279	Os01g0718500	Protein of unknown function DUF1070 domain containing protein.	-2.08936	0.0489595
280	Os12g0604650	Non-protein coding transcript.	-2.09878	0.0403042
281	Os07g0658300	Similar to SKIP interacting protein 11 (Fragment).	-2.10008	0.0283658
282	Os05g0559800	Conserved hypothetical protein.	-2.10672	0.0313765
283	Os10g0456550	Hypothetical protein.	-2.11005	0.00258282
284	Os01g0741200	Similar to LysM type receptor kinase (Fragment).	-2.11192	0.0216674
285	Os10g0528900	Similar to Tau class GST protein 3.	-2.11224	0.0394571
286	Os05g0565100	Cytochrome b561/ferric reductase transmembrane domain containing protein.	-2.11276	0.034528
287	Os02g0781966	Hypothetical protein.	-2.11379	0.0157123
288	Os09g0539000	Hypothetical conserved gene.	-2.1143	0.0283088
289	Os04g0454250	Hypothetical protein.	-2.11582	0.0362826
290	Os03g0803600	Glycosyl transferase, family 31 protein.	-2.11728	0.0154194
291	Os12g0182500	Conserved hypothetical protein.	-2.11819	0.00620977
292	Os07g0243150	Hypothetical conserved gene.	-2.11824	0.0202659
293	Os03g0391400	Similar to Phospholipase D nu-2 (Fragment).	-2.11848	0.0264483
294	Os01g0532800	Similar to Condensin complex subunit 2.	-2.11901	0.0420266
295	Os01g0841600	Similar to Triosephosphate isomerase, cytosolic (EC 5.3.1.1) (TIM) (Triose- phosphate isomerase).	-2.11918	0.00313924
296	Os11g0543100	Conserved hypothetical protein.	-2.12163	0.0178131
297	Os11g0543300	Protein of unknown function DUF247, plant domain containing protein.	-2.12181	0.0245957
298	Os01g0805900	Tubulin beta-2 chain (Beta-2 tubulin).	-2.1247	0.0239145
299	Os06g0675300	Hypothetical protein.	-2.12476	0.0165937
300	Os03g0300600	Similar to Chaperone protein dnaJ.	-2.12637	0.0396789
301	Os03g0745600	Uncharacterised protein family UPF0005 domain containing protein.	-2.12969	0.012026
302	Os03g0130700	Conserved hypothetical protein.	-2.1319	0.0380477
303	Os03g0853800	Similar to predicted protein.	-2.13238	0.0342119
304	Os01g0303600	Zinc finger, RING/FYVE/PHD-type domain containing protein.	-2.1334	0.0309074
305	Os07g0100600	Similar to Peptide transporter.	-2.13467	0.0385532
306	Os05g0462700	Similar to Histone H4.	-2.1362	0.0265214
307	Os02g0732250	Hypothetical protein.	-2.14097	0.0388335
308	Os09g0544750	Hypothetical gene.	-2.14313	0.010757
309	Os06g0364500	Conserved hypothetical protein.	-2.14326	0.0114497
310	Os08g0258200	Ankyrin domain containing protein.	-2.14623	0.0144052
311	Os07g0625800	Plant lipid transfer protein/Par allergen family protein.	-2.14854	0.00811648
312	Os05g0460475	Similar to Histone H2B.11.	-2.14884	0.0235523
313	Os02g0497700	Similar to Ras-GTPase-activating protein SH3-domain binding protein-like.	-2.1516	0.044619
314	Os03g0749500	Similar to Exo-beta-glucanase.	-2.15178	0.0444211
315	Os02g0716800	TGF-beta receptor, type I/II extracellular region family protein.	-2.15673	0.00204841
316	Os01g0935200	Histone-fold domain containing protein.	-2.15719	0.00446921
317	Os05g0516850	Hypothetical gene.	-2.1632	0.0289357
318	Os03g0222600	Similar to caleosin.	-2.16601	0.0438628
319	Os02g0753400	Conserved hypothetical protein.	-2.16907	0.0188928
320	Os02g0661100	Similar to Trehalose-6-phosphate phosphatase.	-2.17292	0.0476656
321	Os01g0922100	Conserved hypothetical protein.	-2.17545	0.0156578
322	Os02g0831400	Similar to SKIP interacting protein 16.	-2.17698	0.022133
323	Os02g0716950	Hypothetical protein.	-2.17779	0.00278857
324	Os10g0376400	Similar to Phosphate-induced protein 1 conserved region containing protein.	-2.18178	0.0243335
325	Os06g0131500	Glycoside hydrolase, family 17 protein.	-2.18668	0.00754722
326	Os03g0257500	Protein of unknown function DUF292, eukaryotic domain containing protein.	-2.1886	0.0222214
327	Os02g0674233	Hypothetical conserved gene.	-2.18974	0.0477865
328	Os03g0836300	Harpin-induced 1 domain containing protein.	-2.19036	0.0121101
329	Os10g0531900	Similar to BZIP-like protein.	-2.19173	0.00895566
330	Os01g0801500	Beta-1,3-glucanase precursor.	-2.19227	0.0284097
331	Os12g0604500	IQ motif, EF-hand binding site domain containing protein.	-2.1928	0.00128761
332	Os11g0457300	UDP-glucuronosyl/UDP-glucosyltransferase family protein.	-2.19358	0.000935284
333	Os07g0593400	Similar to golgi transport 1 protein B.	-2.19472	0.00889541
334	Os04g0295500	Conserved hypothetical protein.	-2.19567	0.0405566
335	Os12g0120000	Protein of unknown function DUF936, plant family protein.	-2.19618	0.0483751
336	Os07g0511100	Hypothetical protein.	-2.20002	0.00853301
337	Os10g0337600	Similar to Got1-like family protein, expressed.	-2.20108	0.010615
338	Os02g0794500	Similar to Serine carboxypeptidase II precursor (EC 3.4.16.6) (Carboxypeptidase D) (Bri1 suppressor 1) [Contains: Serine carboxypeptidase II chain A%3B Serine carboxypeptidase II chain B].	-2.20256	0.0123637
339	Os03g0712100	Cell division cycle-associated protein domain containing protein.	-2.20377	0.0257328
340	Os02g0658200	Zinc finger, PHD-type domain containing protein.	-2.2151	0.014539
341	Os10g0456500	Similar to Nodulin 6l.	-2.21614	0.0117732
342	Os03g0265900	Conserved hypothetical protein.	-2.21676	0.00691652
343	Os01g0134500	Similar to Delta-7-sterol-C5(6)-desaturase (EC 1.3.3.-) (Delta-7-C-5 sterol desaturase) (Delta7-sterol-C5-desaturase).	-2.21689	0.044878
344	Os01g0198500	Conserved hypothetical protein.	-2.21915	0.0489145
345	Os12g0139300	Similar to Cytochrome P450 90A1 (EC 1.14.-.-).	-2.21939	0.00494194
346	Os06g0288300	C-glucosyltransferase, Flavone-C-glycoside synthesis	-2.22092	0.013731
347	Os04g0589800	Late embryogenesis abundant (LEA) group 1 family protein.	-2.22131	0.0343339
348	Os04g0160801	Conserved hypothetical protein.	-2.22202	0.0354876
349	Os07g0194800	Similar to galactosyltransferase/ transferase, transferring hexosyl groups.	-2.22207	0.00468368
350	Os04g0649700	Similar to H0212B02.5 protein.	-2.22396	0.0483785
351	Os05g0594500	Hypothetical conserved gene.	-2.22658	0.0199898
352	Os03g0673000	Similar to Knotted1-type homeobox protein OSH10 (Fragment).	-2.22714	0.0159277
353	Os07g0531500	Harpin-induced 1 domain containing protein.	-2.23091	0.000719294
354	Os11g0297800	Similar to Beta-D-xylosidase.	-2.23227	0.0350291
355	Os02g0817500	Potassium channel, voltage-dependent, beta subunit, KCNAB-related domain containing protein.	-2.23232	0.0290087
356	Os01g0177900	Similar to Pleiotropic drug resistance protein 6.	-2.23242	0.0383846
357	Os03g0106400	Similar to Branched-chain-amino-acid aminotransferase 5, chloroplast precursor (EC 2.6.1.42) (Atbcat-5).	-2.23342	0.00793577
358	Os01g0839500	Histone-fold domain containing protein.	-2.23371	0.00633864
359	Os01g0799500	Hypothetical gene.	-2.23897	0.0310541
360	Os06g0367500	Similar to B-cell receptor-associated protein 31-like containing protein.	-2.24075	0.00189558
361	Os08g0557850	Hypothetical protein.	-2.2423	0.0257271
362	Os10g0531700	Serine/threonine protein kinase-related domain containing protein.	-2.24814	0.0152615
363	Os06g0317200	Similar to Homeobox protein Hox-D11 (Hox-4.6) (Hox-5.5).	-2.2517	0.042793
364	Os01g0514600	Similar to Fimbrin 1 (AtFIM1).	-2.25296	0.0448865
365	Os03g0700750	Hypothetical gene.	-2.25337	0.0424721
366	Os04g0160600	Similar to OSIGBa0096I22.5 protein.	-2.25487	0.0421126
367	Os06g0116900	Conserved hypothetical protein.	-2.25586	0.0158189
368	Os03g0822400	Conserved hypothetical protein.	-2.26287	0.0407191
369	Os09g0132900	Lipase, GDSL domain containing protein.	-2.26569	0.0359082
370	Os04g0483500	Similar to B-keto acyl reductase.	-2.26582	0.0346432
371	Os10g0536100	Similar to MADS-box transcription factor 56.	-2.26737	0.000320277
372	Os02g0175400	Similar to Vacuolar H(+)-ATPase subunit A (Fragment).	-2.27513	0.0398856
373	Os03g0692700	Hypothetical conserved gene.	-2.27773	0.027243
374	Os04g0445400	Similar to OSIGBa0140O07.6 protein.	-2.278	0.036279
375	Os04g0486600	Similar to Glyceraldehyde-3-phosphate dehydrogenase, cytosolic 3 (EC 1.2.1.12).	-2.28123	0.0334576
376	Os07g0586900	GRAS transcription factor domain containing protein.	-2.28406	0.0302729
377	Os01g0631400	Six-hairpin glycosidase domain containing protein.	-2.28429	0.00606197
378	Os02g0792600	Hypothetical conserved gene.	-2.28759	0.0404669
379	Os03g0323500	Arf GTPase activating protein family protein.	-2.28845	0.0368935
380	Os04g0447800	Glutamate decarboxylase (EC 4.1.1.15).	-2.29539	0.0133874
381	Os09g0476800	FAS1 domain domain containing protein.	-2.30045	0.0233832
382	Os01g0730600	Conserved hypothetical protein.	-2.30051	0.0293363
383	Os05g0330700	Conserved hypothetical protein.	-2.30111	0.005819
384	Os07g0604400	Similar to COBRA-like protein 6.	-2.30609	0.0113191
385	Os02g0788800	Similar to amino acid transporter family protein.	-2.30624	0.025122
386	Os03g0836400	Harpin-induced 1 domain containing protein.	-2.31443	0.00851744
387	Os02g0707000	Similar to Monodehydroascorbate reductase, cytoplasmic isoform 2.	-2.31701	0.0336496
388	Os04g0431700	Similar to OSIGBa0160I14.9 protein.	-2.31865	0.0137937
389	Os08g0180400	Similar to Kinesin-like protein.	-2.32224	0.00787202
390	Os03g0127700	Serine/threonine protein kinase-related domain containing protein.	-2.32661	0.0367688
391	Os11g0152025	Conserved hypothetical protein.	-2.33358	0.0220343
392	Os02g0302900	Reticulon family protein.	-2.33409	0.022424
393	Os04g0126900	Similar to H0124E07.4 protein.	-2.33986	0.00757979
394	Os06g0611100	Similar to IQ calmodulin-binding motif family protein.	-2.34569	0.0322959
395	Os05g0304701	Hypothetical gene.	-2.34922	0.000853148
396	Os03g0803100	Unknow protein.	-2.34945	0.00383925
397	Os02g0679700	Protein of unknown function DUF623, plant domain containing protein.	-2.35121	0.0433305
398	Os01g0588000	Heat shock protein Hsp20 domain containing protein.	-2.35519	0.0225661
399	Os09g0286300	Hypothetical conserved gene.	-2.35747	0.0337532
400	Os02g0579300	Similar to DNA binding protein.	-2.36304	0.0377125
401	Os07g0679100	Conserved hypothetical protein.	-2.36372	0.0241954
402	Os08g0550500	Similar to Glutathione s-transferase (Fragment).	-2.36769	0.0175714
403	Os02g0639600	Similar to MLD (Degenerative spermatocyte homolog 1, lipid desaturase) (Migration-inducing gene 15 protein) (Sphingolipid delta 4 desaturase protein DES1).	-2.36906	0.0401433
404	Os07g0601600	Similar to VEP1 (VEIN PATTERNING 1)%3B binding / catalytic.	-2.37019	0.0210393
405	Os01g0770700	Similar to Copper transporter 1.	-2.37221	0.036409
406	Os04g0572800	Similar to OSIGBa0147H17.4 protein.	-2.37361	0.00151139
407	Os12g0498900	Conserved hypothetical protein.	-2.37682	0.00281352
408	Os02g0256100	Pectin lyase fold/virulence factor domain containing protein.	-2.37809	0.0410699
409	Os03g0302850	Hypothetical protein.	-2.38074	0.0357018
410	Os04g0530150	Non-protein coding transcript.	-2.38301	0.0115304
411	Os06g0104400	IQ calmodulin-binding region domain containing protein.	-2.38919	0.0269586
412	Os08g0244500	Similar to hydrolase, hydrolyzing O-glycosyl compounds.	-2.39251	0.0142091
413	Os01g0105700	Basic helix-loop-helix dimerisation region bHLH domain containing protein.	-2.39616	0.00362434
414	Os03g0671800	Helix-loop-helix DNA-binding domain containing protein.	-2.39645	0.0442944
415	Os01g0660700	Protein of unknown function DUF295 family protein.	-2.39646	0.00278348
416	Os04g0483550	Hypothetical gene.	-2.39729	0.0104139
417	Os01g0875300	Similar to Universal stress protein family protein.	-2.39879	0.0188719
418	Os06g0564100	Protein of unknown function DUF3511 domain containing protein.	-2.405	0.00291132
419	Os07g0175500	Similar to lipid binding protein.	-2.40587	0.0454014
420	Os04g0461800	Actin-binding FH2 domain containing protein.	-2.41046	0.0457645
421	Os06g0636700	Esterase, SGNH hydrolase-type domain containing protein.	-2.41274	0.0380647
422	Os09g0441900	Similar to Keratin associated protein.	-2.41531	0.000850016
423	Os03g0639800	Snf7 family protein.	-2.41614	0.0241793
424	Os07g0687100	Protein of unknown function DUF341 domain containing protein.	-2.41991	0.0472917
425	Os02g0591500	Similar to H0305E08.4 protein.	-2.42218	0.0316458
426	Os10g0437700	Heat shock protein Hsp20 domain containing protein.	-2.42327	0.0129962
427	Os02g0747400	Similar to PCF1.	-2.43095	0.0192329
428	Os07g0576000	Homogentisic acid geranylgeranyl transferase.	-2.43152	0.0274005
429	Os09g0132900	Similar to anther-specific proline-rich protein APG.	-2.43759	0.0342285
430	Os01g0756300	Conserved hypothetical protein.	-2.44143	0.031083
431	Os01g0128200	Similar to Nuclease I.	-2.44301	0.000553085
432	Os07g0604433	Hypothetical protein.	-2.44561	0.042959
433	Os03g0675500	Hypothetical conserved gene.	-2.44581	0.0363096
434	Os02g0829100	Replication protein A 30kDa.	-2.45061	0.0439219
435	Os09g0560850	Similar to T8K14.10.	-2.4529	0.0291866
436	Os03g0135700	Transcriptional activator Rb homolog (Fragment).	-2.45367	0.0367869
437	Os10g0325400	Remorin, C-terminal domain containing protein.	-2.45637	0.0351928
438	Os01g0210300	Conserved hypothetical protein.	-2.46038	0.0221821
439	Os03g0636700	IQ calmodulin-binding region domain containing protein.	-2.46123	0.0254418
440	Os10g0547200	Harpin-induced 1 domain containing protein.	-2.46668	0.00763509
441	Os11g0681400	Similar to protein kinase.	-2.46857	0.00219393
442	Os12g0443500	Similar to UDP-glucose 6-dehydrogenase (EC 1.1.1.22) (UDP-Glc dehydrogenase) (UDP-GlcDH) (UDPGDH).	-2.47206	0.0138541
443	Os12g0204600	NB-ARC domain containing protein.	-2.47419	0.0456014
444	Os01g0715500	Similar to voltage-dependent anion channel protein2.	-2.47465	0.0136737
445	Os02g0168300	Conserved hypothetical protein.	-2.4839	0.0398622
446	Os04g0492800	Similar to H0425E08.6 protein.	-2.4893	0.00522334
447	Os03g0107300	Anion transporter, Silicon efflux transporter, Arsenic species (As) uptake	-2.49344	0.0361819
448	Os02g0760200	Conserved hypothetical protein.	-2.49365	0.0432112
449	Os03g0264600	Similar to Nucleic acid binding protein.	-2.51098	0.0257755
450	Os01g0177900	ABC-2 type transporter domain containing protein.	-2.51345	0.0352045
451	Os02g0742800	Conserved hypothetical protein.	-2.53228	0.0488268
452	Os05g0560100	Similar to Pollen-specific kinase partner protein.	-2.53251	0.00893931
453	Os04g0631200	Similar to cDNA clone:J033024P08, full insert sequence.	-2.53262	0.0330036
454	Os09g0542000	Similar to Ribonuclease P.	-2.53464	0.0140351
455	Os08g0557800	Similar to Fatty acyl coA reductase.	-2.54198	0.0276953
456	Os10g0447900	Similar to Citrate transporter family protein.	-2.54388	0.0078315
457	Os02g0101500	Similar to NADH-dependent hydroxypyruvate reductase (EC 1.1.1.29) (Fragment).	-2.54642	0.0295899
458	Os01g0565600	Similar to predicted protein.	-2.54668	0.00453672
459	Os10g0447950	Hypothetical protein.	-2.5558	0.0403634
460	Os02g0666500	Similar to Cytochrome P450.	-2.56644	0.0328876
461	Os06g0160600	Hypothetical conserved gene.	-2.56778	0.0423157
462	Os06g0228500	Amino acid transporter, transmembrane domain containing protein.	-2.57041	0.0131419
463	Os02g0114200	Serine carboxypeptidase III precursor (EC 3.4.16.5).	-2.57268	0.0310028
464	Os02g0167600	Hypothetical gene.	-2.5729	0.00941741
465	Os07g0158500	Similar to HAP2 subunit of HAP complex.	-2.57419	0.00524263
466	Os02g0635800	Transcription factor, TCP domain containing protein.	-2.58305	0.0399421
467	Os07g0529700	Similar to Xyloglucan endo-transglycosylase-like protein.	-2.58536	0.0361327
468	Os07g0440100	Conserved hypothetical protein.	-2.58555	0.0472123
469	Os08g0539600	Similar to Ankyrin repeat domain-containing protein 2.	-2.59367	0.000604199
470	Os03g0157600	Heat shock protein Hsp20 domain containing protein.	-2.59482	0.0210447
471	Os02g0312600	Rac-like GTP-binding protein 7.	-2.59633	0.041613
472	Os12g0115801	Non-protein coding transcript.	-2.59934	0.000339122
473	Os02g0528100	Protein of unknown function DUF662 family protein.	-2.60675	0.0300026
474	Os01g0229000	Similar to Transcription factor myb.	-2.61174	0.0318469
475	Os04g0161400	Similar to OSIGBa0102O13.6 protein.	-2.62144	0.0202608
476	Os02g0243300	UDP-glucuronosyl/UDP-glucosyltransferase family protein.	-2.62654	0.0433441
477	Os12g0636100	Tetratricopeptide-like helical domain containing protein.	-2.63518	0.00223146
478	Os05g0527800	UDP-glucuronosyl/UDP-glucosyltransferase family protein.	-2.63752	0.00756165
479	Os06g0123000	Conserved hypothetical protein.	-2.65154	0.014795
480	Os03g0371800	Similar to Myb-like DNA-binding domain containing protein.	-2.65207	0.0407072
481	Os03g0327600	Ricin B-related lectin domain containing protein.	-2.65238	0.0236691
482	Os01g0657801	Hypothetical gene.	-2.65374	0.0168366
483	Os06g0266800	Similar to Gibberellin-stimulated protein.	-2.65517	0.040196
484	Os10g0505700	Similar to Nonspecific lipid-transfer protein 2 (nsLTP2) (7 kDa lipid transfer protein).	-2.664	0.0355139
485	Os06g0683950	Armadillo-like helical domain containing protein.	-2.66406	0.00558047
486	Os03g0178400	Alpha/beta hydrolase fold-1 domain containing protein.	-2.66875	0.0102864
487	Os02g0187700	Similar to Myb-related protein B (B-Myb) (Myb-related protein 1) (XMYB1).	-2.67192	0.0322093
488	Os03g0797800	AUX/IAA protein family protein.	-2.67464	0.0346387
489	Os10g0149400	Similar to proline-rich protein.	-2.67843	0.0424913
490	Os11g0439600	Similar to Nod factor binding lectin-nucleotide phosphohydrolase.	-2.69149	0.0482861
491	Os07g0162700	Alpha/beta hydrolase fold-3 domain containing protein.	-2.70417	0.00404502
492	Os01g0949500	Similar to Calmodulin (CaM).	-2.70466	0.0434774
493	Os04g0574500	Similar to Growth-regulating factor 12.	-2.71111	0.0230428
494	Os07g0626500	Similar to predicted protein.	-2.71192	0.0187091
495	Os02g0247100	Similar to bZIP transcription factor family protein.	-2.71263	0.0234433
496	Os11g0135300	Similar to Major facilitator superfamily antiporter.	-2.71732	0.0158607
497	Os12g0484900	Similar to Growth-regulating factor 7.	-2.71981	0.0178641
498	Os03g0709000	Membrane-associated, eicosanoid and glutathione metabolism (MAPEG) domain containing protein.	-2.72649	0.00722452
499	Os03g0753100	MADS-box transcription factor, Inflorescence and spikelet development	-2.7336	0.0174702
500	Os01g0634900	Similar to CBS domain protein-like.	-2.73469	0.0428524
501	Os05g0590000	Peptidase A1 domain containing protein.	-2.73713	0.00937927
502	Os03g0803066	Non-protein coding transcript.	-2.74148	0.0477041
503	Os02g0530100	Copper chaperone homolog CCH.	-2.74191	0.0140951
504	Os11g0156401	Protein of unknown function DUF623, plant domain containing protein.	-2.7457	0.00831445
505	Os01g0954100	Conserved hypothetical protein.	-2.74707	0.00668762
506	Os09g0397800	Hypothetical gene.	-2.74892	0.040409
507	Os03g0819450	Hypothetical gene.	-2.77463	0.0442317
508	Os05g0428400	Rossmann-like alpha/beta/alpha sandwich fold domain containing protein.	-2.77795	0.0200968
509	Os01g0955600	Conserved hypothetical protein.	-2.78638	0.0273732
510	Os12g0563600	Protein of unknown function DUF538 family protein.	-2.80005	0.0489572
511	Os04g0223300	Similar to Peroxisome type ascorbate peroxidase.	-2.81199	0.0268396
512	Os01g0868900	Peptidase S8, subtilisin-related domain containing protein.	-2.81347	0.0166894
513	Os05g0127266	Non-protein coding transcript.	-2.85633	0.0108641
514	Os03g0645000	Similar to Expansin-B12.	-2.88215	0.0046902
515	Os12g0115700	Chalcone isomerase domain containing protein.	-2.89396	0.00160598
516	Os03g0808000	Glycoside hydrolase, family 28 domain containing protein.	-2.89654	0.0260546
517	Os01g0685900	Similar to 65kD microtubule associated protein.	-2.90372	0.043593
518	Os03g0181500	Similar to (Rice Genome Annotation Project) fiddlehead-like protein.	-2.90399	0.0220415
519	Os04g0116200	Protein of unknown function DUF827, plant family protein.	-2.90551	0.0412759
520	Os09g0383300	Hypothetical conserved gene.	-2.90624	0.0492773
521	Os05g0277500	Similar to Germin-like protein subfamily 2 member 4 precursor.	-2.90909	0.00243499
522	Os08g0244625	Non-protein coding transcript.	-2.91336	0.0014381
523	Os04g0445300	Pectinesterase inhibitor domain containing protein.	-2.92367	0.0485359
524	Os04g0511700	Similar to OSIGBa0157K09-H0214G12.18 protein.	-2.93598	0.0443137
525	Os01g0838350	Conserved hypothetical protein.	-2.94155	0.0337793
526	Os12g0495525	Conserved hypothetical protein.	-2.94987	0.00456127
527	Os08g0550850	Hypothetical gene.	-2.95191	0.0435831
528	Os01g0842400	Similar to Laccase (EC 1.10.3.2).	-2.96741	0.0270902
529	Os11g0536400	Non-protein coding transcript.	-2.96747	0.0231151
530	Os08g0478000	Conserved hypothetical protein.	-2.97092	0.0478869
531	Os07g0194300	Hypothetical protein.	-2.99008	0.0212967
532	Os06g0681300	PAK-box/P21-Rho-binding domain containing protein.	-2.99037	0.00999964
533	Os07g0539400	Similar to hydrolase, hydrolyzing O-glycosyl compounds.	-3.01866	0.0499602
534	Os04g0460300	Amino acid transporter, transmembrane domain containing protein.	-3.01985	0.0247022
535	Os07g0245100	Similar to Cytosine deaminase (EC 3.5.4.1).	-3.02434	0.0195847
536	Os04g0689900	Similar to Pathogenesis-related protein 5 precursor (PR-5).	-3.02819	0.00453714
537	Os08g0117400	Similar to Calmodulin 1 (Fragment).	-3.03836	0.0346284
538	Os02g0575200	DNA/pantothenate metabolism flavoprotein, C-terminal domain containing protein.	-3.04433	0.0418437
539	Os08g0550700	Similar to Auxin induced protein.	-3.04641	0.0446585
540	Os03g0170100	Conserved hypothetical protein.	-3.05878	0.0137428
541	Os04g0530100	Similar to Beta-expansin 1 precursor (AtEXPB1) (At-EXPB1) (Ath-ExpBeta-1.5).	-3.06273	0.045369
542	Os12g0158900	Late embryogenesis abundant protein, LEA-14 domain containing protein.	-3.07394	0.0282697
543	Os05g0592000	Hypothetical conserved gene.	-3.07403	0.0184316
544	Os10g0521000	Similar to TRE1 protein (Fragment).	-3.07682	0.00889528
545	Os01g0972900	Similar to Clone ZZD405 mRNA sequence. (Fragment).	-3.08226	0.043416
546	Os09g0345400	Conserved hypothetical protein.	-3.08249	0.0431274
547	Os09g0474100	Similar to TA1 protein (Fragment).	-3.08289	0.00101019
548	Os12g0443600	Similar to UDP-glucose 6-dehydrogenase (EC 1.1.1.22) (UDP-Glc dehydrogenase) (UDP-GlcDH) (UDPGDH).	-3.09688	0.0162283
549	Os02g0792600	Non-protein coding transcript.	-3.10102	0.00469873
550	Os08g0332100	Conserved hypothetical protein.	-3.10122	0.00940869
551	Os09g0533200	Glycoside hydrolase, family 17 domain containing protein.	-3.11084	0.0382778
552	Os07g0162500	Alpha/beta hydrolase fold-3 domain containing protein.	-3.11259	0.0166141
553	Os05g0191500	Similar to stem 28 kDa glycoprotein.	-3.12618	0.0235944
554	Os01g0326000	Similar to Class III peroxidase 13.	-3.16282	0.00100478
555	Os06g0119100	Protein of unknown function DUF594 family protein.	-3.16563	0.0204832
556	Os01g0587500	Heat shock protein Hsp20 domain containing protein.	-3.18689	0.025878
557	Os01g0543100	Similar to Peroxidase 72 precursor (EC 1.11.1.7) (Atperox P72) (PRXR8) (ATP6a).	-3.223	0.0308577
558	Os04g0526000	Similar to Auxin-induced basic helix-loop-helix transcription factor.	-3.24719	0.0396779
559	Os02g0574600	Similar to H0523F07.2 protein.	-3.24925	0.0315658
560	Os03g0199500	Conserved hypothetical protein.	-3.25495	0.0045817
561	Os07g0274700	HvB12D protein (B12Dg1 protein).	-3.25727	0.0257611
562	Os05g0567600	Similar to SANT/MYB protein.	-3.26439	0.00783824
563	Os09g0450600	Similar to Protein HVA22.	-3.30373	0.00158955
564	Os07g0564200	Conserved hypothetical protein.	-3.31191	0.0444316
565	Os05g0419800	Lipase, GDSL domain containing protein.	-3.33059	0.0255021
566	Os04g0685200	Peptidase aspartic, catalytic domain containing protein.	-3.35665	0.0430718
567	Os10g0148100	Protein of unknown function DUF1210 family protein.	-3.46716	0.0229056
568	Os07g0119400	Similar to Pectinesterase like protein.	-3.46992	0.0264876
569	Os05g0587000	Pectin lyase fold/virulence factor domain containing protein.	-3.48338	0.0350544
570	Os05g0304600	Similar to Lipoxygenase.	-3.50216	0.0215778
571	Os07g0663500	Similar to Short-chain dehydrogenase/reductase (Fragment).	-3.51778	0.0448624
572	Os03g0297800	Similar to Leucine Rich Repeat family protein, expressed.	-3.53467	0.0207533
573	Os12g0569200	Conserved hypothetical protein.	-3.54085	0.0207114
574	Os05g0550250	Similar to seed maturation protein.	-3.54918	0.0409044
575	Os03g0301600	Conserved hypothetical protein.	-3.56102	0.0130481
576	Os01g0934600	Similar to Esterase PIR7B.	-3.56904	0.000830764
577	Os06g0141700	Similar to Early nodulin.	-3.58053	0.049216
578	Os01g0963800	Conserved hypothetical protein.	-3.58055	0.0482312
579	Os01g0878900	Similar to 4,5-DOPA dioxygenase extradiol-like protein.	-3.67301	0.0265596
580	Os11g0644700	Plant disease resistance response protein family protein.	-3.71567	0.0387704
581	Os04g0362375	Hypothetical gene.	-3.72175	0.000577683
582	Os08g0112900	Lipase, GDSL domain containing protein.	-3.80011	0.0447903
583	Os07g0560700	Hypothetical conserved gene.	-3.82494	0.0282185
584	Os09g0262000	Similar to Cinnamoyl CoA reductase.	-3.85702	0.00340957
585	Os11g0115350	Similar to Non-specific lipid-transfer protein 2.	-3.85772	0.0440609
586	Os09g0345500	HSP20-like chaperone domain containing protein.	-3.92266	0.0416109
587	Os07g0687100	Protein of unknown function DUF341 family protein.	-3.9264	0.00800387
588	Os09g0541000	Similar to Aquaporin 2.	-3.94113	0.000207574
589	Os12g0568900	Thaumatin, pathogenesis-related family protein.	-4.01668	0.0334357
590	Os06g0317600	Similar to Similarity.	-4.03135	0.0134168
591	Os06g0317400	Glycine rich family protein.	-4.05013	0.0277507
592	Os02g0574701	Hypothetical conserved gene.	-4.13272	0.00427448
593	Os05g0573200	Similar to Isocitrate dehydrogenase (Fragment).	-4.31879	0.0166258
594	Os02g0719000	Similar to Rho GDP-dissociation inhibitor 1 (Rho GDI-1) (AtRhoGDI1).	-4.34514	0.0467408
595	Os02g0666600	Harpin-induced 1 domain containing protein.	-4.36042	0.0411291
596	Os10g0169200	Conserved hypothetical protein.	-4.47517	0.0484658
597	Os03g0297850	Hypothetical protein.	-4.50668	0.0262292
598	Os03g0188500	Glutelin family protein.	-4.53613	0.0493916
599	Os05g0400500	Similar to plasma membrane associated protein.	-4.54613	0.0429327
600	Os06g0683400	Similar to EF-hand Ca2+-binding protein CCD1.	-4.56655	0.0231231
601	Os03g0103200	Similar to Physical impedance induced protein.	-4.59921	0.0488979
602	Os01g0786500	Similar to early nodulin 20.	-4.61048	0.00579468
603	Os04g0384800	Conserved hypothetical protein.	-4.79671	0.0483604
604	Os11g0169266	Hypothetical protein.	-4.86306	0.0371183
605	Os04g0670200	Similar to Oryzain beta chain precursor (EC 3.4.22.-).	-4.94347	0.0450458
606	Os02g0768600	Similar to Chloroplast inorganic pyrophosphatase (EC 3.6.1.1).	-4.95035	0.00276194
607	Os03g0574600	Conserved hypothetical protein.	-5.14789	0.0309466
608	Os01g0322700	Non-protein coding transcript.	-5.29253	0.00348696
609	Os06g0316000	Conserved hypothetical protein.	-5.36164	0.00888789
610	Os09g0541050	Hypothetical protein.	-5.44775	0.000766231
611	Os02g0757100	Similar to Phi-1 protein.	-5.5899	0.0422669
612	Os05g0563300	Conserved hypothetical protein.	-5.64372	7.67352e-05
613	Os02g0513100	Similar to MtN3 protein precursor.	-5.68986	0.0373299
614	Os05g0339300	Conserved hypothetical protein.	-5.79881	0.0355159
615	Os12g0163700	Similar to Actin 7 (Actin 2).	-5.95632	0.042719
616	Os04g0413500	Similar to Cell wall invertase 2.	-5.9921	0.0388222
617	Os06g0653200	Basic helix-loop-helix dimerisation region bHLH domain containing protein.	-6.16347	0.00906961
618	Os12g0274750	Hypothetical gene.	-6.39118	0.0388315
619	Os01g0106300	Similar to Isoflavone reductase homolog IRL (EC 1.3.1.-).	-6.45744	0.00338086
620	Os12g0104400	Fatty acid desaturase, type 1 domain containing protein.	-6.572	0.0352625
621	Os02g0308800	FAS1 domain domain containing protein.	-8.7542	0.00961377
622	Os11g0549615	Metallophosphoesterase domain containing protein.	-11.1493	0.000677171
